# Supplementary material for: Interaction between Nanoparticles, Membranes and Proteins: A Surface Plasmon Resonance Study
Source: Int J Mol Sci. 2022 Dec 29;24(1):591. doi: 10.3390/ijms24010591 (PMC9820549; doi:10.3390/ijms24010591)
Supplement: Supplementary file 1 [file ijms-24-00591-s001.zip]

Archive with 1 entries (1 files):
- ijms-1900841-supplementary.pdf
